# Supplementary material for: Trends in Excess Winter Mortality (EWM) from 1900/01 to 2019/20—Evidence for a Complex System of Multiple Long-Term Trends
Source: Int J Environ Res Public Health. 2022 Mar 14;19(6):3407. doi: 10.3390/ijerph19063407 (PMC8953800; doi:10.3390/ijerph19063407)
Supplement: Supplementary file 1 [file ijerph-19-03407-s001.zip]

Archive with 1 entries (1 files):
- ijerph-1602749-supplementary.pdf
